# Supplementary material for: Development process of a mobile electronic medical record for nurses: a single case study
Source: BMC Med Inform Decis Mak. 2019 Jan 14;19:11. doi: 10.1186/s12911-018-0726-3 (PMC6332569; doi:10.1186/s12911-018-0726-3)
Supplement: Supplementary file 3 — Table S2. Comparison of the factors of the MEMR with the factors found by Gagnon [6, 7], Lu [5], and Bauldoff [38]. (XLSX 20 kb) [file 12911_2018_726_MOESM3_ESM.xlsx]

## Sheet: Combined
Gagnon 2012 / 2016*	Lu 2005 / Bauldoff 2008** Barriers (-) and Benefits (+)	mentioned MEMR benefits	mentioned MEMR barriers
Factors related to ICT (mHealth) characteristics
Design and technical concerns
	- Technical difficulties (cumbersome modem cords, incompatible platforms, difficulties in gaining Internet access at times, and synchronization with home computers)		freeze of device/screen, (unknown) errors
	- limited battery power		empty internal batteries
			missing adapters
	- limited memory
	- Maintenance		updates operating system device
	- Inadequate technology, support or access barriers		after empty battery: need for restoring date/time using app store
Characteristics of the innovation
Perceived usefulness (or relative advantage)		perception of app: more time for patient
		high perception of usefulness: many requests
	+ Real-time access	real time data: direct visibility of entered measurements for physicians	no caching (conflict due to Wi-Fi)
		overview last measurements
		entries direct in EMR
	- Ineffectiveness (PDA not more effective/efficient than paper)	automatic calculation of scores (Early Warning Score)	limited functionality: not all measurements (some specific per nursing unit)
			still use of paper for action plan and overview patients
	+ Communication
	+ Integration	functionality device: flashlight for nightshift	disabled functionality device: mail and camera for wound care (safety reasons)
		functionality device: possibility other healthcare apps
	- Alternative methods used or competing technologies		emergence of competing technology (COWs, RR-meters with connection EMR)
Compatibility (with work process, values)			change of routine/forget to use
		efficient for task oriented work process	no time gain patient oriented work process
			advice: don't walk during use (Wi-Fi)
Ease of use/complexity	- Data entry (ease of use)	perceived ease of use by nurse manager	writing is faster then typing
		interface MEMR less complex than EMR	many clicks
		flexibility for manner of entering data: numeric and scroll wheel
	+ Customization	favourites: patients list
	+ Mobility
	- Usability issues, e.g.,
	- (limited battery power)
	- (limited memory)
	- perceived fragility
	- screen size		no overview of patients (small screen)
	- unease with data entry using graffiti,
	- difficult in use.		buttons difficult to find at night (?)
	- Physical design
	- size	fits pocket (small size)
	- size (borrowed or misplaced)**		misplacement of losing of the devices
	- weight
	- small size screen
Triability
Observability (observance, control, verification) *
System reliability
	- Security and speed of wireless transmission		unstable Wi-Fi
			missing entries (due to hiccup in Wi-Fi)
	- Non-integrated EMRs		not fully integrated with EMR (boxes checklists not automatically checked in EMR)
Interoperability
Legal issues
Privacy and security concerns*	- privacy issues**	no caching of data (data security)	no caching of data with unstable Wi-Fi
			devices in lockers (visibility)
Medicolegal issues*
Evidence regarding benefits of IT
Validity of the resources
Scientific quality of the information resources	+ Evidence-based practice support
Satisfaction about content available (completeness)*		more complete records in less time	extra entry of defaults (e.g. ear thermometer)
		more entries per measurement
Content appropriate for the users (relevance)*			not all required entry fields are considered relevant by nurses
Accuracy (improved OR errors, omissions, update)*	+ Increased safety or reduce medical errors	reduction of errors (no extra step with paper)	no correction of entries using MEMR
		accurate time of measurements
Quality standard*	+ Enhanced productivity and quality of care
Cost issues
	+ Cost-effectiveness
	- expense of PDA's**		cost for devices and support
Environmental issues
Cell phone accuracy*
Individual factors or healthcare professional characteristics
Knowledge
Awareness of the existence and/or objectives of the ICT
Familiarity, ability with ICT*	- lack of familiarity with the technology**		a few nurses with difficulty in using ICT
Familiarity with technologies in general
Attitude
Agreement with the particular ICT (general attitude)
Applicability to the clinical situation (including practical)
	- potential for transmission of pathogens (hygiene)**		device not suitable for 70% alcohol or water
Confidence in the ICT developer			no further development
Challenge to autonomy
Impact on clinical uncertainty
Time saving/time consuming or increased workload	+ Time-saving	save time (no paper)	perception of no time gain
		quick login (PIN) during shift	multiple full logins (due to Wi-Fi hiccups)
Outcome expectancy (use of the ICT leads to desired outcome)		high expectations based on idea and communication outings	disappointment use based on expectations
Motivation to use the ICT (readiness)/ resistance to change	- Lack of needs or motivation	motivated to use due to high expectations	easy to quit use when not working (not essential for nursing)
			preference for paper
	- Delicate devices (fear of... limits user)
Self-efficacy (believes in one’s competence to use the ICT
Impact on professional security
Agreement with ICTs in general (welcoming/resistant)
Socio-demographic characteristics
	- Personal factors:
Age	- Age: memory problem (forgot to carry the device)		older users tend to be more reserved in use
Gender
Experience	- Comfort with technology.
	- Comfort with the device
	- Dependency or over-reliance on the device.
Ethnicity
Other	- Physical factors, e.g., large fingers (too big for the buttons) and poor eyesight (cannot read the small fonts)
			small buttons / thick fingers
Human environment
Factors associated with patients
Patients’ attitudes and preferences regarding ICT	- Negative patient perception	involving patient while entering measurements (promo)	not patient friendly
			nurse think blue light of screen wakes patient at nightshift
		logo on device to make it look professional	perception patient of nurse playing with phone
			influence on interaction with patient
Patient/health professional interaction			lack of clinical observation of patient during use
Applicability to patients’ characteristics
Other factors associated with patients
Factors associated with peers
Attitude of colleagues towards ICT
Support and/or promotion of ICT by colleagues		advice/tips & tricks from colleagues	negative expectations based on mentions peer ('spiral of negativity')
Others factors associated with peers (relations between colleagues)
Organisational environment
Internal environment
Characteristics of the structure of work
Setting of care (hospital, outpatient, primary care)		day care, more measurements, handy device	with different units/roles, only patients from primary role are visible
Practice size
Status (university/other, private/public)
Physician salary status and reimbursement
Work (nature of work)
Time constraints and workload			errors/problems are not reported by nurses (no time, unknown to who, or no interest to do so)
Work flexibility			influence on assigning rooms (paper vs app)
Relationship between professional groups (role boundaries, changes in tasks)			during interaction with physicians: no fast overview of data on paper
Professional culture
Additional tasks*
Skill and staff
Leadership
Staff issues (stability, shortage)
Resource availability
Resources available (additional)
Material resources (access to ICT)
Human resources (IT support, other)		in-house development IT-department	mentioned lack of sufficient support with problems (different ICT contacts for installation and helpdesk)
		feedback on use during implementation (papers at nursing station or employees walking around)	expectancy of optimization Wi-Fi (no other solution developed)
Organisational factors
Training/lack of or inadequate training	- Insufficient training	short instruction before use	not all nurses were instructed
		no instruction needed
Management (strategic plan to implementing applications)		stimulation from management IT department for implementation	expedited implementation
Presence and use of champions/absence of champions		key users/super users as ambassadors	changes in personnel: ambassadors leave
Participation of end-users in the design/Lack of participation		idea MEMR by staff member and nurses key-user group (invented here)	difficult to get feedback on use from nurses
		extensive input by nurses (different groups)	designed in cooperation with one nursing unit
		involvement of users in user acceptance tests and pilots	mostly volunteers (key users) involved (less representative for target group)
Participation of end-users in the implementation strategy		implementation plan: start with few (key users spreading use)
Communication and collaboration efforts (includes promotional activities)*		active stimulation (nurse manager, project leader)	possible decline in frequency of stimulation
		pressure on use (push)	less pressure with nurse manager based on first problems
		promotional stories in internal magazines
Relation management/health professionals
Ongoing administrative/ organisational support
Incentive structures
Readiness		first feedback nurses positive on use
Other organisational or cultural aspects	- Organizational Barriers, e.g., lack of institutional support and concerns about legal issues
Choice of the mHealth system*		colored covers to separate different units (no mix up)
External environment
Financing of ICT/financial support			substantial investment for connection with EMR
Interorganisational relations			dependency EMR supplier
Health care policies and socio-political context*
List items combined. Quoted from: Gagnon M-P, Desmartis M, Labrecque M, Car J, Pagliari C, Pluye P, et al. Systematic Review of Factors Influencing the Adoption of Information and Communication Technologies by Healthcare Professionals. J. Med. Syst. [Internet]. 2012;36:241–77. Available from: http://dl.acm.org/citation.cfm?id=2158727.2158758 and	List items combined Quoted from: Lu Y-C, Xiao Y, Sears A, Jacko JA. A review and a framework of handheld computer adoption in healthcare. Int. J. Med. Inform. [Internet]. 2005;74:409–22. Available from: http://linkinghub.elsevier.com/retrieve/pii/S1386505605000201 and
*Gagnon M-P, Ngangue P, Payne-Gagnon J, Desmartis M. m-Health adoption by healthcare professionals: a systematic review. J. Am. Med. Informatics Assoc. [Internet]. 2016;23:212–20. Available from: https://academic.oup.com/jamia/article-lookup/doi/10.1093/jamia/ocv052	**Bauldoff GS, Kirkpatrick B, Sheets DJ, Mays B, Curran CR. Implementation of Handheld Devices. Nurse Educ. [Internet]. 2008;33:244–8. Available from: http://www.ncbi.nlm.nih.gov/pubmed/18981902
